# Supplementary material for: Effects of Chronic Roundup Exposure on Medaka Larvae
Source: J Xenobiot. 2023 Sep 14;13(3):500–8. doi: 10.3390/jox13030032 (PMC10533122; doi:10.3390/jox13030032)
Supplement: Supplementary file 1 [file jox-13-00032-s001.zip]

Archive with 1 entries (1 files):
- jox-2511522-supplementary.pdf
